# Supplementary material for: Antifungal Activity against Botryosphaeriaceae Fungi of the Hydro-Methanolic Extract of Silybum marianum Capitula Conjugated with Stevioside
Source: Plants (Basel). 2021 Jul 3;10(7):1363. doi: 10.3390/plants10071363 (PMC8309442; doi:10.3390/plants10071363)
Supplement: Supplementary file 1 [file plants-10-01363-s001.zip]

Archive with 1 entries (1 files):
- plants-1284147-supplementary.pdf
